# Supplementary material for: Inhibition of Leishmania infantum Trypanothione Reductase by New Aminopropanone Derivatives Interacting with the NADPH Binding Site
Source: Molecules. 2023 Jan 1;28(1):338. doi: 10.3390/molecules28010338 (PMC9823735; doi:10.3390/molecules28010338)
Supplement: Supplementary file 1 [file molecules-28-00338-s001.zip]

Archive with 1 entries (1 files):
- molecules-2064581-supplementary.pdf
